# Supplementary material for: Encapsulation of α-Pinene in Delivery Systems Based on Liposomes and Cyclodextrins
Source: Molecules. 2021 Nov 12;26(22):6840. doi: 10.3390/molecules26226840 (PMC8623189; doi:10.3390/molecules26226840)
Supplement: Supplementary file 1 [file molecules-26-06840-s001.zip]

Archive with 1 entries (1 files):
- molecules-1453038-supplementary.pdf
